# Supplementary material for: Effect of Polyphenol Supplementation on Post-Exercise Recovery in Adult Male Soccer Players: A Systematic Review
Source: Nutrients. 2026 May 21;18(10):1638. doi: 10.3390/nu18101638 (PMC13209340; doi:10.3390/nu18101638)
Supplement: Supplementary file 1 [file nutrients-18-01638-s001.zip]

Archive with 2 entries (2 files):
- Supplementary File S2_Search strategy for each database.pdf
- Supplementary File S1_PRISMA checklist.pdf
